# Supplementary material for: Licochalcone A as a Potential Anti-Toxoplasma Agent: A Target Identification and Pharmacokinetic Study
Source: Biomolecules. 2026 Mar 10;16(3):410. doi: 10.3390/biom16030410 (PMC13024206; doi:10.3390/biom16030410)
Supplement: Supplementary file 1 [file biomolecules-16-00410-s001.zip]

Archive with 1 entries (1 files):
- biomolecules-4137192-supplementary.pdf
